# Supplementary material for: Unraveling the complex genetic basis of growth in New Zealand silver trevally (Pseudocaranx georgianus)
Source: G3 (Bethesda). 2022 Jan 20;12(3):jkac016. doi: 10.1093/g3journal/jkac016 (PMC8896004; doi:10.1093/g3journal/jkac016)
Supplement: jkac016_Supplementary_Data [file jkac016_supplementary_data.xlsx]

## Sheet: Table S1
Table S1: List of SNP-trait associations detected with GWAS for height at 25%, 50% and 75% of the peduncle length (H25, H50 and H75 respectively), Peduncle Length (PL), Estimated Weight (EW) and net gain traits (ΔH25, ΔH50, ΔH75, ΔPL, ΔEW) in November 2017 (Nov17), October 2018 (Oct18) and November 2019 (Nov19). For each SNP the table show the physical position on the linkage group (LG), the p-va…
Time	Trait	LG	SNP	Position (Mbp)	p-value	MAF	FDR Adjusted p-value	PVE (%)
Nov 2017	H75	1	trevally000070_6374129	6.37413	1.38e-08	0.19	0.000208	3.47
Oct 2018	PL	1	trevally000070_9731965	9.73197	7.81e-08	0.18	0.00118	4.75
Nov 2017	H50	1	trevally000070_18446546	18.4465	2.04e-09	0.11	0.000123	3.83
Nov 2019	ΔEW	1	trevally000070_18794305	18.7943	1.31e-09	0.33	0.000139	6.12
Nov 2017	EW	1	trevally000070_20239525	20.2395	2.69e-08	0.13	0.000336	3.35
Nov 2017	H75	1	trevally000070_20362359	20.3624	5.43e-09	0.22	0.000115	3.65
Oct 2018	ΔPL	2	trevally000099_569689	0.569689	9.82e-09	0.11	0.000208	5.36
Oct 2018	H25	2	trevally000099_1244359	1.24436	9.6e-08	0.16	0.00145	4.7
Oct 2018	PL	2	trevally000099_1244359	1.24436	7.32e-09	0.16	0.00013	5.42
Oct 2018	EW	2	trevally000099_1244359	1.24436	1.13e-08	0.16	0.0012	5.3
Nov 2017	EW	2	trevally000099_3793117	3.79312	1.87e-08	0.15	0.000282	3.42
Nov 2019	H50	2	trevally000099_7225108	7.22511	5.78e-08	0.17	0.000872	4.98
Nov 2019	H50	2	trevally000099_8209685	8.20969	2.04e-08	0.29	0.00036	5.29
Nov 2017	H75	2	trevally000099_11783136	11.7831	8.99e-08	0.07	0.00095	3.12
Nov 2017	H75	2	trevally000099_12134953	12.135	2.55e-08	0.1	0.0003	3.36
Oct 2018	H25	2	trevally000099_12159700	12.1597	6.91e-11	0.33	7.31e-06	6.73
Oct 2018	PL	2	trevally000099_12159700	12.1597	6.94e-10	0.33	3.67e-05	6.08
Nov 2017	H25	2	trevally000099_15042047	15.042	1.04e-08	0.43	0.000366	3.53
Nov 2017	PL	3	trevally000114_2079697	2.0797	4.22e-09	0.46	0.000149	3.7
Nov 2017	H50	3	trevally000114_2393442	2.39344	6.59e-08	0.03	0.000995	3.18
Nov 2019	PL	3	trevally000114_4956408	4.95641	4.87e-10	0.11	2.57e-05	6.37
Oct 2018	H50	3	trevally000114_17345627	17.3456	3.9e-08	0.08	0.00103	4.95
Nov 2019	H75	3	trevally000114_17886771	17.8868	2.33e-08	0.09	0.000492	5.25
Nov 2017	H50	3	trevally000114_18608059	18.6081	2.42e-08	0.47	0.000638	3.37
Nov 2019	ΔH25	4	trevally000118_3914965	3.91497	8.11e-09	0.24	0.000446	5.59
Oct 2018	ΔH50	4	trevally000118_15037078	15.0371	2.17e-08	0.28	0.000438	5.14
Nov 2019	H75	5	trevally000147_51190	0.05119	2.23e-09	0.35	7.85e-05	5.93
Nov 2019	EW	5	trevally000147_171904	0.171904	6.89e-17	0.09	7.28e-12	10.79
Oct 2018	ΔEW	5	trevally000147_518680	0.51868	2.61e-10	0.15	1.38e-05	6.38
Oct 2018	PL	5	trevally000147_518680	0.51868	6.18e-09	0.15	0.00013	5.47
Nov 2019	ΔEW	5	trevally000147_1384576	1.38458	4.98e-09	0.09	0.000263	5.73
Nov 2019	H25	5	trevally000147_1800159	1.80016	1.98e-15	0.08	2.1e-10	9.86
Nov 2019	H50	5	trevally000147_1800159	1.80016	2.45e-11	0.08	2.59e-06	7.22
Nov 2019	PL	5	trevally000147_1800159	1.80016	1.17e-14	0.08	1.23e-09	9.37
Nov 2017	EW	5	trevally000147_7503742	7.50374	1.38e-11	0.1	7.31e-07	4.77
Nov 2017	PL	5	trevally000147_15390868	15.3909	1.04e-11	0.09	1.1e-06	4.82
Nov 2017	H75	5	trevally000147_18467804	18.4678	4.06e-12	0.1	2.15e-07	4.99
Oct 2018	H25	5	trevally000147_19868051	19.8681	2.05e-08	0.24	0.000474	5.13
Oct 2018	H50	5	trevally000147_19868051	19.8681	2.03e-08	0.24	0.000715	5.14
Nov 2017	H50	6	trevally000312_5886000	5.886	4.24e-08	0.15	0.000897	3.26
Nov 2017	PL	6	trevally000312_5886000	5.886	7.11e-08	0.15	0.00107	3.16
Nov 2019	H75	6	trevally000312_21977368	21.9774	1.12e-11	0.08	1.19e-06	7.44
Oct 2018	H25	6	trevally000312_22187402	22.1874	1.02e-09	0.13	3.58e-05	5.98
Oct 2018	H25	6	trevally000312_23789636	23.7896	7.63e-10	0.11	3.58e-05	6.06
Oct 2018	PL	7	trevally000314_4776498	4.7765	7.36e-09	0.11	0.00013	5.42
Nov 2019	H50	7	trevally000314_9897116	9.89712	6.07e-09	0.27	0.00016	5.64
Nov 2019	H75	7	trevally000314_16022716	16.0227	6.1e-09	0.11	0.000161	5.64
Nov 2017	EW	7	trevally000314_17150364	17.1504	8.42e-12	0.12	7.31e-07	4.86
Oct 2018	ΔEW	7	trevally000314_17944233	17.9442	1.15e-10	0.16	1.21e-05	6.61
Nov 2017	H75	7	trevally000314_19873866	19.8739	1.85e-12	0.11	1.96e-07	5.14
Nov 2017	H25	9	trevally000429_863530	0.86353	7.17e-11	0.09	7.58e-06	4.46
Nov 2017	H25	9	trevally000429_23757012	23.757	3.42e-09	0.1	0.000181	3.74
Nov 2017	H75	9	trevally000429_23757012	23.757	6.65e-09	0.1	0.000117	3.61
Nov 2017	EW	9	trevally000429_23757012	23.757	2.86e-08	0.1	0.000336	3.34
Nov 2017	H50	10	trevally000453_1834346	1.83435	1.04e-08	0.17	0.000365	3.53
Nov 2017	H75	10	trevally000453_6611189	6.61119	6.55e-10	0.18	2.31e-05	4.05
Nov 2017	H25	10	trevally000453_6795704	6.7957	4.43e-08	0.34	0.000936	3.25
Nov 2017	EW	10	trevally000453_25808027	25.808	3.57e-08	0.35	0.000377	3.29
Nov 2019	EW	10	trevally000453_26669143	26.6691	5.74e-08	0.09	0.00202	4.99
Oct 2018	ΔH25	11	trevally000657_58158	0.058158	1.77e-08	0.07	0.000936	5.2
Oct 2018	ΔPL	11	trevally000657_1753543	1.75354	5.22e-08	0.1	0.000788	4.89
Nov 2017	EW	11	trevally000657_8005070	8.00507	6.13e-08	0.1	0.000589	3.19
Oct 2018	ΔPL	11	trevally000657_21597270	21.5973	3.44e-13	0.11	1.82e-08	8.22
Oct 2018	ΔH50	11	trevally000657_23735033	23.735	2.49e-08	0.12	0.000438	5.1
Nov 2017	PL	12	trevally000836_956217	0.956217	5.57e-08	0.08	0.000981	3.21
Nov 2017	EW	12	trevally000836_956217	0.956217	1.15e-10	0.08	4.06e-06	4.37
Nov 2019	ΔPL	12	trevally000836_5995009	5.99501	7.67e-09	0.15	0.000405	5.6
Oct 2018	H25	12	trevally000836_7695006	7.69501	2.24e-08	0.16	0.000474	5.11
Oct 2018	H50	12	trevally000836_8494592	8.49459	9.52e-11	0.09	5.03e-06	6.64
Oct 2018	H75	12	trevally000836_8494592	8.49459	8.12e-08	0.09	0.00858	4.74
Oct 2018	PL	12	trevally000836_8494592	8.49459	2.7e-12	0.09	2.85e-07	7.62
Nov 2017	EW	12	trevally000836_9949138	9.94914	1.24e-08	0.29	0.000219	3.49
Nov 2017	EW	12	trevally000836_20462163	20.4622	4.18e-10	0.16	1.1e-05	4.13
Nov 2019	EW	12	trevally000836_22237578	22.2376	6.39e-09	0.27	0.000338	5.62
Nov 2017	H75	13	trevally000874_3396466	3.39647	3.8e-09	0.49	0.0001	3.72
Nov 2017	H50	14	trevally001025_997527	0.997527	5.28e-08	0.04	0.000931	3.22
Nov 2019	H50	14	trevally001025_1848158	1.84816	7.61e-10	0.07	2.68e-05	6.24
Nov 2019	H25	14	trevally001025_8332327	8.33233	4.03e-08	0.07	0.00142	5.09
Nov 2019	H25	14	trevally001025_17510482	17.5105	1.71e-08	0.1	0.000905	5.34
Nov 2019	H50	14	trevally001025_18642018	18.642	1.02e-08	0.13	0.000216	5.49
Oct 2018	PL	14	trevally001025_22043161	22.0432	1.51e-09	0.08	5.32e-05	5.87
Nov 2019	ΔH50	14	trevally001025_25939455	25.9395	3.99e-08	0.04	0.00217	5.12
Nov 2019	ΔPL	14	trevally001025_25939455	25.9395	2.28e-08	0.04	0.000803	5.29
Oct 2018	ΔPL	14	trevally001025_26800655	26.8007	5.26e-13	0.08	1.85e-08	8.11
Nov 2017	PL	15	trevally001072_342227	0.342227	9.28e-08	0.05	0.00123	3.11
Oct 2018	ΔH50	15	trevally001072_3659135	3.65914	1.54e-10	0.18	8.14e-06	6.53
Nov 2019	ΔH25	15	trevally001072_18228519	18.2285	8.44e-09	0.11	0.000446	5.58
Nov 2019	ΔPL	15	trevally001072_18228519	18.2285	4.14e-08	0.11	0.00109	5.11
Nov 2019	ΔH50	16	trevally001123_390562	0.390562	5.16e-08	0.23	0.00217	5.05
Nov 2017	EW	16	trevally001123_1198591	1.19859	5.36e-10	0.07	1.13e-05	4.08
Nov 2017	PL	17	trevally001154_7897463	7.89746	1.36e-09	0.17	7.19e-05	3.91
Nov 2017	H75	17	trevally001154_15664384	15.6644	2.36e-08	0.17	0.0003	3.37
Oct 2018	ΔH50	17	trevally001154_27539969	27.54	5.43e-09	0.1	0.000191	5.53
Nov 2019	PL	18	trevally001200_1436058	1.43606	1.06e-08	0.09	0.000373	5.48
Oct 2018	H25	18	trevally001200_1621403	1.6214	4.69e-08	0.14	0.000826	4.9
Oct 2018	ΔPL	19	trevally001460_2510020	2.51002	2.08e-08	0.12	0.000367	5.15
Oct 2018	ΔH50	19	trevally001460_29282235	29.2822	7.68e-09	0.2	0.000203	5.43
Oct 2018	ΔPL	19	trevally001460_29282235	29.2822	2.92e-15	0.2	3.09e-10	9.52
Nov 2017	PL	20	trevally001584_3291034	3.29103	6.79e-09	0.21	0.000179	3.61
Oct 2018	ΔH25	20	trevally001584_8315464	8.31546	2.58e-09	0.16	0.000273	5.74
Oct 2018	ΔH50	20	trevally001584_8315464	8.31546	1.36e-25	0.16	1.44e-20	15.73
Oct 2018	ΔPL	20	trevally001584_8315464	8.31546	4.88e-09	0.16	0.000129	5.56
Oct 2018	ΔEW	21	trevally001701_3460760	3.46076	3.15e-08	0.06	0.00111	5.03
Nov 2019	ΔH25	21	trevally001701_7319401	7.3194	6.84e-08	0.22	0.00241	4.96
Nov 2017	H25	21	trevally001701_10218874	10.2189	2.26e-08	0.42	0.000597	3.38
Nov 2017	H50	21	trevally001701_10218874	10.2189	2.32e-09	0.42	0.000123	3.81
Nov 2019	H50	21	trevally001701_13079733	13.0797	1.4e-10	0.1	7.4e-06	6.72
Nov 2019	ΔH50	22	trevally001800_18509540	18.5095	6.15e-08	0.11	0.00217	5
Nov 2019	ΔPL	22	trevally001800_18509540	18.5095	4.87e-09	0.11	0.000405	5.74
Oct 2018	H50	22	trevally001800_19257649	19.2576	5.46e-12	0.07	5.77e-07	7.43
Nov 2017	PL	22	trevally001800_22226404	22.2264	4.06e-08	0.27	0.000859	3.27
Nov 2019	PL	23	trevally001891_8900602	8.9006	3.4e-08	0.31	0.000898	5.14
Nov 2019	H75	23	trevally001891_21809900	21.8099	7.37e-11	0.5	3.89e-06	6.91
